# Supplementary material for: Genome-wide analysis of R2R3-MYB transcription factors in Japanese morning glory
Source: PLoS One. 2022 Oct 20;17(10):e0271012. doi: 10.1371/journal.pone.0271012 (PMC9584510; doi:10.1371/journal.pone.0271012)
Supplement: S2 Table — (XLSX) [file pone.0271012.s005.xlsx]

## Sheet: Table S2
Table S2. The list of the 1R-MYBs, 3R-MYBs and 4R-MYB identified in the genome of Japanese morning glory.
Type of MYB	Gene ID	Gnomon (NCBI)	Chromosome number	Position on chromosome		Strand	Number of amino acids	Remarks
				start	end
1R-MYBs	INIL01g04888	XM_019321313.1	1	31338070	31342710	+	353
	INIL01g19725	XM_019340731.1 XM_019340732.1	1	32822520	32831898	-	240	This genes is recognized as R2R3-MYB in the Gnomon annotation.
	INIL01g20001	XM_019341413.1 XM_019341414.1	1	35668066	35670660	-	331
	INIL01g20042	XM_019340869.1	1	36140692	36147364	-	176
	INIL01g25056	XM_019297858.1		42594890	42596506	-	263
	INIL01g25060	XM_019297613.1 XM_019297614.1 XM_019297615.1 XM_019297616.1	1	42584875	42587086	+	373
	INIL02g05702	XM_019322493.1	2	30945641	30950111	-	307
	INIL02g16705	XM_019337127.1	2	39339363	39342137	+	204
	INIL02g17109	XM_019336480.1	2	42351718	42353743	-	315
	INIL03g17789	XM_019337786.1	3	34343843	34345297	+	81
	INIL03g18330	XM_019338894.1 XM_019338895.1	3	38194252	38196789	+	324
	INIL03g20510	XM_019341774.1 XM_019341775.1	3	26332126	26334254	+	318
	INIL03g42088	XM_019319972.1 XM_019319973.1 XM_019319974.1	3	38586683	38589677	+	460
	INIL05g09412	XM_019327198.1	5	1374931	1378542	-	487
	INIL05g09651 (InMYB3)	XM_019327050.1	5	3308001	3309889	-	221	It is reported to have complete R2 and R3 sequences in KK/ZSK-2 line [42].
	INIL05g09652	XM_019327064.1	5	3325143	3327390	+	215
	INIL05g22877	XM_019294137.1 XM_019294138.1 XM_019294139.1 XM_019294140.1	5	32168470	32173341	+	277
	INIL06g37339	XM_019314028.1	6	10130393	10133184	+	355	This genes is recognized as R2R3-MYB in the Gnomon annotation.
	INIL06g37520	XM_019313311.1	6	7556159	7565596	+	119	This genes is recognized as R2R3-MYB in the Gnomon annotation.
	INIL07g00464	XM_019321853.1 XM_019321861.1	7	7049946	7051880	+	203
	INIL07g14080	XM_019333410.1	7	11229170	11231252	-	390	This genes is recognized as R2R3-MYB in the Gnomon annotation.
	INIL08g30563	XM_019304314.1	8	16488785	16490668	+	244	Its R2 repeat is missing due to a shift in the ATG recognized as the initiation codon.
	INIL08g38822	XM_019315352.1	8	41380162	41382932	-	451
	INIL09g26450	XM_019298904.1 XM_019298905.1	9	40828429	40830853	+	312
	INIL09g29980	XM_019304048.1 XM_019304049.1 XM_019304051.1	9	132756	136900	+	322
	INIL09g30476	XM_019303512.1 XM_019303513.1 XM_019303514.1	9	3159518	3163475	+	252
	INIL10g11153	XM_019329236.1	10	31568419	31571660	-	267
	INIL11g05288	XM_019321593.1	11	3056013	3059299	+	426
	INIL11g08772	XM_019326322.1	11	21828656	21830642	-	212
	INIL11g42307	XM_019320201.1 XM_019320202.1	11	16114286	16118954	-	177
	INIL12g01016	XM_019329373.1 XM_019329380.1	12	4715790	4724989	-	278
	INIL12g01518	XM_019335056.1	12	536950	540794	+	319
	INIL12g29266	XM_019302340.1	12	55713370	55715245	-	243	This genes is recognized as R2R3-MYB in the Gnomon annotation.
	INIL13g07537	XM_019325670.1	13	7594082	7596892	+	214	This genes is recognized as R2R3-MYB in the Gnomon annotation.
	INIL13g40957	XM_019317955.1	13	18147334	18152867	+	345
	INIL15g28094	XM_019300529.1	15	5024823	5026636	-	244
	INIL15g29413	XM_019302381.1	15	28958374	28960595	+	252
	INIL15g31315	XM_019304879.1	15	7324921	7326476	+	291
	INIL00g13918	LOC109183001	s1095	7746	9353	+	240	Its R2 repeat is missing due to a shift in the ATG recognized as the initiation codon.
	INIL00g30735	XM_019304338.1 XM_019304339.1 XM_019304340.1	s2730	129243	139277	-	776
3R-MYBs	INIL01g20311	XM_019341587.1	1	23130612	23138201	+	1032
	INIL04g32699	XM_019307275.1 XM_019307276.1 XM_019307277.1 XM_019307278.1	4	5708478	5713698	+	523
	INIL10g12938	XM_019331320.1 XM_019331322.1	10	6791489	6796001	-	540
4R-MYB	INIL01g04903	XM_019321521.1 XM_019321523.1	1	31100139	31108093	+	1018
