# Supplementary material for: Genome-wide analysis of R2R3-MYB transcription factors in Japanese morning glory
Source: PLoS One. 2022 Oct 20;17(10):e0271012. doi: 10.1371/journal.pone.0271012 (PMC9584510; doi:10.1371/journal.pone.0271012)
Supplement: S3 Table — (XLSX) [file pone.0271012.s006.xlsx]

## Sheet: Table S3
Table S3. Sequences of the conserved motifs among the Japanese morning glory R2R3-MYBs. The sequences conserved motifs of InR2R3-MYB are listed. The conserved motifs are identified by MEME. Red letters represent conserved W or hydrophobic amino acid residues, blue letters represent R2, green letters represent R3.
Motif	Width	Sites	Mutilevel consensus sequences	E-value
1	36	125	RCGKSCRLRWTNYLRPD[IL]KRGNF[ST][EP]EE[ED]ELI[IL]XLHA	9.0E-3244
2	17	125	GRTDN[ED][IV]KN[YH]WN[TS]H[LI]K[KR]	8.0E-1586
3	23	125	K[KR]GPW[TS]PEEDE[KL]LIXY[IV]XK[HY]G[EH]G	9.2E-1598
4	11	125	GN[RK]W[SA][AL]IAA[RH]L	5.1E-813
5	11	95	[NC]WR[AS][LV]PKKAGL	1.8E-456
6	11	66	MGR[AS]PCC[DE]KVG	1.2E-374
7	17	39	[KR]L[LI][KS]MGIDPVTH[KR]PLSD	1.2e-279
8	100	4	GYR[PS]FS[VI]NFPNPILPPFPPVIVH[RQ]RYNHQEILPFPE[RS]FGSSSFHG[GS]ASSTNS[LR]LPAADAATASWLSHLQNVNFGGS[RC]GS[FL]PHGLVAPPPASWGNQN[PR]E[MN][MA]	2.2e-194
9	100	4	[QD][PE][SM][IN][QF][QM]QKLFGNSSSSSTSPTAANNGSRS[DN]N[ST]AEFAAFG[WQR]RTNEVDSVPEE[DE]S[WG]STYLA[SA][DA][PA][NS][LH][YC][EG][MT][GP][GP][AL][DN][QR][IW][NS]SS[TA][PT][QA]A[PA][AM][AD][NM][ND][TL][NM][SD][GM][AD][GL][YV][GS][SA]A[AS][AS]SHC	4.4e-131
10	29	8	[AT][AP][NS][LA][RS]HMAQWE[TS]ARLEAEARL[VS]R[REH][SH][KS][TFL][MIL][FSV]	8.8e-105
11	100	3	FVSAAAL[DV]Q[SF]PTTLNFSDQNLAAF[PS]AVGFGDDMLLCYLEG[SN]TCNMNTLGNPNTTG[DN]DI[IM]GP[AE]MDPLSEFPTFILPENL[SG][AD]HC[SF][TS]GYL[DY][SN]VV[GR]NC[GS]A[APT]DSI	1.2e-105
12	41	4	FSKRRMRSSSLQDAGSSRAGGRR[RS]SVVL[EQ]NYIK[FY]KYFSGLS	8.6e-67
13	11	25	NW[SN]LI[AS][KT][KS][IL][PKV]G	1.8e-61
14	100	2	FFRTSLSSPALSTLTGKAKAVAYDAPPPPHHHQLQAQPEATSPPADLLMVFNVQQNNNSMATNFPAQTTAPPSHDGVKWWDLLYDDDHQGLIDWTTDDDF	3.5e-45
15	50	3	HQ[TP]TGNGDE[EG]FNMD[IL]GDDNEDNVGMDFCPDED[AV]FST[EFI][FH][DR]S[LS][ML][NY][EG][DS][VC][FS][FV][AI][AM]	7.9e-43
16	57	3	RQRAGLPIYPPD[ILV][CH]L[KQ][AS][IL][NH][EA]S[KN]QN[EG]D[MF][SN][TI]F[SP][INT]G[DG][TM][QH]H[PS][DN]L[LF]Q[IV]N[CNY]FEIPAVEFK[NS]LE	1.7e-38
17	100	2	QETWTKPPRTRVSLSHVHDGAFLSNATPHQSPTTLNFSDQNLNF[PS]DQNLNFSDHESS[SW]NIGNPNTTGDDIIPHV[AT]MDPLSELPTF[IT]HGFTELSPET[FL]TGY	3.3e-36
18	41	3	VPIIKPTPIHVGLSNQDK[TN]VK[MI]NSSTTVNVVGGT[TA]N[HL]Q[NI]DQ	2.5e-41
19	21	8	[FL][SP]PE[FL][LW][AD]V[ML]Q[DE][MV]I[RA]KEVR[DT]Y[MI]	7e-34
20	21	4	[PL]EETRREK[GE]HDERRSSNGVAF	5.6e-27
