# Supplementary material for: Genome-wide analysis of R2R3-MYB transcription factors in Japanese morning glory
Source: PLoS One. 2022 Oct 20;17(10):e0271012. doi: 10.1371/journal.pone.0271012 (PMC9584510; doi:10.1371/journal.pone.0271012)
Supplement: S4 Table — (XLSX) [file pone.0271012.s007.xlsx]

## Sheet: Table S4
Table S4. Insertion and deletion of amino acid residue in the R2 and R3 domains of the Japanese morning glory R2R3-MYBs. The MYB domains of the R2R3-MYBs that differ in the number of amino acid residues from the consensus sequences are listed.
	Gene ID	Sequence
R2 motifs
W-(X20)-W-(X19)-W	INIL01g36710	RGPWSPEEDEKLKEYIEKNGPGGNWIALPQKAGLRRCGKSCRLRWLNYLRPNIK
	INIL02g16681	RGPWSPEEDTTLKSYVQKHGTGGNWIALPQKAGLKRCGKSCRLRWLNYLRPDIK
	INIL05g09674	KGPWSPDEDAKLKAYIHQHGTGGNWIALPQKIGLKRCGKSCRLRWLNYLRPNIK
	INIL08g00165	RGPWSPEEDAKLKDFIHKYGTGGNWIALPHKAGLRRCGKSCRLRWLNYLRPNIK
	INIL08g30969	KGPWSPEEDAKLKAYIEKQGTGNNWIALPQKIGLKRCGKSCRLRWLNYLRPNIK
	INIL10g12144	KGPWSPEEDAKLKDYIEKQGTGGNWIALPQKAGLRRCGKSCRLRWLNYLRPNIK
	INIL11g18940	KGPWSPEEDAKLKSYIQQHGTGGNWITLPQKIGLKRCGKSCRLRWLNYLRPNIK
	INIL12g22053	KGPWSPEEDAKLKDFIDKNGTGGNWIALPQKAGLKRCGKSCRLRWLNYLRPNIK
	INIL14g41566	KGPWSPEEDAKLKAYIEEHGTGGNWIALPQKIGLKRCGKSCRLRWLNYLRPNIK
W-(X18)-W-(X19)-W	INIL00g27132	KGQWTEEEDRLLIRLVNEHGDRRWSVIATKIVG-RAGKQCRERWHNHLRPDIK
	INIL00g27134	KGQWTEEEDRLLIRLVNEHGDRRWSVIATKIVG-RAGKQCRERWHNHLRPDIK
	INIL01g25379	KGPWSPEEDEMLERLVEKYGPRNWSLIGNSIPG-RSGKSCRLRWCNQLSPEVE
	INIL01g25431	KGPWSAEEDKILTRLVERYGARNWSMMSKYIKG-RSGKSCRLRWCNQLSPTVE
	INIL02g17023	KGSWTPEEDATLVKLVEQHGPRNWSLISTGIPG-RSGKSCRLRWCNQLSPAVQ
	INIL05g24219	KGPWSPEEDAILCELVSKFGARNWTLIARGIPG-RSGKSCRLRWCNQLDPAVK
	INIL05g31792	KGPWSPEEDAILSRLVSNFGPRNWSLIARGISG-RSGKSCRLRWCNQLDPAVK
	INIL06g38304	KGPWSTEEDDLLKKLVEQHGARNWSLISKSIPG-RSGKSCRLRWCNQLSPEVE
	INIL07g06211	KGQWTEEEDRLLIRLVNEHGDRRWSVIATKIVG-RAGKQCRERWHNHLRPDIK
	INIL07g06212	KGQWTEEEDRLLIRLVNEHGDRRWSVIATKIVG-RAGKQCRERWHNHLRPDIK
	INIL08g13864	KGQWSEEEDRLLIRLVKQFGMRKWSQIADNMVG-RAGKQCRERWHNHLRPDIK
	INIL08g38617	RGHWRPAEDAKLKELVAIYGPQNWNLIAEKLEG-RSGKSCRLRWFNQLDPRIN
	INIL08g38640	IVSWSQEEDDILREQIRVHGTDNWTIIASKFKD-KTTRQCRRRWFTYLNSDFK
	INIL09g36145	RGHWRPHEDEKLRELVKKYGPHNWNAIAEKLQG-RSGKSCRLRWFNQLDPRIN
	INIL10g12608	RGHWKPDEDAKLKELVALHGAHNWNFIAHNLPG-RSGKSCRLRWYNQLDPKLN
	INIL10g12856	KGPWSKEENDLLKKLVEQHGARNWLLISDSIPG-RSAMSCRTRWCNQLSPEVE
	INIL10g13265	RGQWSEEEDRNLIRLVNQYGVKKWAQVAEMMAG-RAGKQCRERWQNHLRPDIK
	INIL10g42763	KGQWTVEEDRLLIQLVEKHGVRKWSHIAQLLKG-RIGKQCRERWHNHLRPNIK
	INIL11g18427	GGVWKNTEDEILKAAVMKYGKNQWARISSLL-VRKSAKQCKARWYEWLDPSIK
	INIL12g03514	KGQWSEEEDRNLIRLVKQYGVRKWAQVAENMSG-RAGKQCRERWQNHLRPDIK
	INIL14g35326	RGHWRPHEDGRLRELVAKHGPQNWNLIAEKIPG-RSGKSCRLRWFNQLDPRIN
	INIL14g41452	KGPWSAEEDKILSRLVERYGPRNWSLISKYIKG-RSGKSCRLRWCNQLSPSVE
	INIL14g41510	KGPWSPEEDELLQKLVEKYGARNWSLISKSICG-RSGKSCRLRWCNQLSPQVE
	INIL14g41878	RGHWRPAEDEKLRQLVEQYGPQNWNSIAEKLQG-RSGKSCRLRWFNQLDPRIN
	INIL15g23810	IVSWSQEEDDILREQIRLHGTENWTIIASKFKD-KTTRQCRRRWFTYLNSDFK
	INIL15g27998	RGPWSPEEDELLQRLVEKHGPRNWSLISKSIPG-RSGKSCRLRWCNQLSPQVE
	INIL15g29270	KGPWSPEEDELLQQLVQKHGPRNWSLISKSIPG-RSGKSCRLRWCNQLSPQVE
W-(X19)-W-(X21)-W	INIL04g32702	QRWRAEEDALLRAYVKQYGPKEWHLVSQRMNTPLNRDAKSCLERWKNYLKPGIK
W-(X29)-W	INIL09g35855	KGPWTPEEDIILVSYIQEHGPG----------LLRCSKSCRLRWTNYLRPGIK
R3 motifs
L-(X14)-W-(X18)-W	INIL03g15019	RGNLSPQEQLLILELH----SKWSKIAQFLPGRTDNEIKNYWRTRVQKQ
W-(X18)-W-(X17)-Y	INIL11g18427	KTEWTREEDEKLLHLAKLMPTQWRTIAPIV-GRTPSQCLERYEKLLDAA
F-(X18)-W-(X18)-C	INIL11g40874	RGHFSLEEADLILRLHKLLGNRWSLIAGRIPGRTANDVKNYCTAILRRE
F-(X18)-W-(X19)-W	INIL04g09009	RGSFSEAEENMIIQLHKQLGNRWSKIAAKLPAGRTDNEVKNYFNTHIKKK
	INIL10g12608	RSTFTAEEEERLVEAQKMYGNKWATIARLYFPCRTDNAVKNHWHVLLARN
