# Supplementary material for: Genome-wide analysis of R2R3-MYB transcription factors in Japanese morning glory
Source: PLoS One. 2022 Oct 20;17(10):e0271012. doi: 10.1371/journal.pone.0271012 (PMC9584510; doi:10.1371/journal.pone.0271012)
Supplement: S5 Table — (XLSX) [file pone.0271012.s008.xlsx]

## Sheet: Table S5
Table S5. RPKM value of RNA-seq of the Japanese morning glory the Japanese morning glory R2R3-MYBs. The RPKM values of RNA-seq of the Japanese morning glory were downloaded from Japanese morning glory database are listed.
Gene ID	Embryo	Flower	Leaf	Root	Sead coat	Stem
INIL01g00015.t1	0	1	1.2	10.5	2.3	7.9
INIL01g25379.t1	8.2	8.7	2.4	2.8	34.3	4.9
INIL01g25431.t1	3.4	110	1.6	210.2	11.3	66.7
INIL01g36685.t1	0.7	2	0.9	0.8	1.6	1.7
INIL01g36710.t1	1.5	0.7	0	0	0.7	0
INIL02g10399.t1	3	0	8.6	15.8	21.4	31.1
INIL02g10645.t1	0	0	0.8	0.5	0	6.8
INIL02g11599.t1	0	10.6	0	0.2	1.3	4.5
INIL02g11823.t1	0	0.2	0	0	0	0
INIL02g11914.t1	0	0	2.1	16.1	0	0
INIL02g16681.t1	0	0	1.4	1.3	0	1.3
INIL02g16845.t1	0	0	12.2	0	0	0
INIL02g17023.t1	0	0	9.9	0.4	0	5.7
INIL02g17103.t1	0	0	0	0.2	0	0
INIL02g17162.t1	0	0	3.4	6.6	14.8	16.3
INIL03g11384.t1	0	0	0.4	0.1	0	0
INIL03g15019.t1	0	0	1.4	0	1.1	0
INIL03g17749.t1	0	0.7	0.1	1.5	0	0.4
INIL03g17808.t1	0	4.7	0	0	0.1	0.4
INIL03g18278.t1	0	0	0.7	0.1	0.2	1.5
INIL03g21132.t1	2.5	0	0	0	4	0
INIL04g04429.t1	0	20.6	8.8	1.9	2.2	16.8
INIL04g09009.t1	0	0	0	1.6	0	0.1
INIL04g31722.t1	1.1	1.7	2	0	0.9	2.6
INIL04g32440.t1	0.1	2.2	1.5	13.3	0.2	1.6
INIL04g32702.t1	53.5	38	29.8	6.6	9.6	43.1
INIL04g34740.t1	1.2	19.9	8.6	26	9.8	32.6
INIL05g04549.t1	0	0	0	7.4	0	0
INIL05g09388.t1	0.8	0.6	1.6	9.8	0.4	0.4
INIL05g09649.t1	0	0.6	0.1	5.9	0	1.7
INIL05g09650.t1	0.2	0.6	0.7	0.1	0	50.3
INIL05g09651.t1	0	0.2	0.4	0	0	1.9
INIL05g09674.t1	0.1	0	0	0	0	0
INIL05g22708.t1	3.4	22	4.7	39.1	11.1	17.6
INIL05g22742.t1	0	1	0.2	3.9	2.4	0.4
INIL05g22908.t1	0	0	0	1.6	0	0
INIL05g23059.t1	0.1	24.8	6.6	23.1	5.7	31
INIL05g24002.t1	0	0	0.1	0	0.3	0
INIL05g24219.t1	4.2	7.6	3.1	9.1	5.1	3.1
INIL05g28446.t1	0	0	0	0.4	0	0
INIL05g31792.t1	4.3	4.2	4.2	2.3	3.4	4.4
INIL05g32166.t1	0	0	0	0.2	0	0
INIL06g15152.t1	0	0.3	0	0.3	0	0
INIL06g15156.t1	0	21.5	2.8	6.6	0.8	18
INIL06g23639.t1	0	0	1	0.3	0.4	0
INIL06g37604.t1	0	0.7	0	0	0	0
INIL06g37606.t1	0	0	0	0	0	0
INIL06g37657.t1	0.4	1.1	0.2	0	0.9	0
INIL06g38304.t1	0.2	7.6	4.3	20.3	9	6.2
INIL07g06211.t1	0.1	0	0	0.1	1.3	0
INIL07g06212.t1	0	0	0	0	2.7	0
INIL07g33338.t1	1.7	3.3	2.4	1.6	3.5	0
INIL08g00165.t1	0	0.1	0.2	0	0.2	0.6
INIL08g04788.t1	0	0.2	0	0	0	0.1
INIL08g13530.t1	0.2	0.5	1.7	0	0	1.6
INIL08g13864.t1	0	0	0	0	0.1	0
INIL08g20855.t1	0	0	0	0	0	0
INIL08g30969.t1	0.3	0	0	0	0	0
INIL08g31042.t1	0	0	0	0.6	0.1	0
INIL08g31096.t1	0	0	0	0	0.1	0.8
INIL08g38600.t1	0	0.5	0	0.3	0.2	0.9
INIL08g38603.t1	0	1.8	0	0	0	0
INIL08g38605.t1	0	0	0	0	0	0.7
INIL08g38606.t1	0	0.1	0	0	0	0.3
INIL08g38607.t1	0	0.5	0	0	0	1.9
INIL08g38617.t1	0	0	0.1	0	0	0
INIL08g38640.t1	1.1	4.4	1	9.7	0.4	9.4
INIL09g26302.t1	0	1.3	3.7	2.2	158.3	8.9
INIL09g30441.t1	0	0	0	0.3	0	0
INIL09g30444.t1	0	1.1	0	48.3	0	3.5
INIL09g30445.t1	0.1	22.2	0.5	134.6	1	13.8
INIL09g30446.t1	0	2.7	1.1	16.8	0	2.4
INIL09g33277.t1	0	0.5	0.1	0	0	1.3
INIL09g35855.t1	0	0	0.7	0.6	0	0
INIL09g36145.t1	0	0.8	0.6	0.6	1.4	0
INIL10g12144.t1	1.3	4.1	1.3	18.5	0.1	2.2
INIL10g12608.t1	0	0.6	0.1	0.3	1.5	0
INIL10g12662.t1	0	5.2	14.2	4	0	9.7
INIL10g12856.t1	0.2	0.3	0	0.1	1.1	0
INIL10g13265.t1	0	0	0	0	0.3	0
INIL10g16278.t1	0	0	0.7	0	0	0
INIL10g42763.t1	0	0	0	0	0	0
INIL11g09839.t1	0	27.3	0.6	0.3	0	1.6
INIL11g10021.t1	0	0	0	0	0.3	0
INIL11g10884.t1	2.4	33.7	19.4	16	83.1	22.8
INIL11g16076.t1	0	0.1	0.1	6.3	13.7	0.4
INIL11g18427.t1	23.2	20.2	14.5	16.4	18.7	17.8
INIL11g18710.t1	0	0	0	0.1	0.7	0
INIL11g18940.t1	0	0	0	0.6	0	1.7
INIL11g18972.t1	0	0.7	0	0	0	1.7
INIL11g18974.t1	0.4	12.3	0	0	1.4	0
INIL11g40874.t1	0	4.2	0	0	0	0
INIL11g40875.t1	0	7.1	0	0	0	0
INIL12g01151.t1	0	0.4	0.3	0	0.1	0
INIL12g01339.t1	0	0.1	0	0	0	0
INIL12g01471.t1	0	5.4	0	0.6	0.4	3
INIL12g03255.t1	0	0.1	0	0	0	0
INIL12g03514.t1	0	0	0	0	0	0
INIL12g08387.t1	0	14.4	19.5	12.5	0	21.5
INIL12g21835.t1	0.9	2.4	1.7	1.2	3.1	2.8
INIL12g22053.t1	0	0	0	0	0	0
INIL12g24707.t1	0	0	0.1	0	0	0.1
INIL12g24714.t1	0	0	0	0	0	0
INIL13g07867.t1	0	0	0	0	0	0
INIL13g07908.t1	0.2	0	1.1	0.3	0.1	0.4
INIL13g08188.t1	0.8	0	0	0	0	0
INIL13g08245.t1	0	0.5	0	2.2	0	0.5
INIL13g15530.t1	0	0.6	0	0	0	0.3
INIL13g40955.t1	0	23.5	0	0.1	0	0
INIL14g04070.t1	0	14	0.2	3.1	0.1	1
INIL14g06864.t1	0.9	2.7	0.6	10.2	0.3	9.3
INIL14g35326.t1	1.7	7.8	0.3	13.6	22.8	6.3
INIL14g35341.t1	4.8	27	6.1	13.7	6.4	28.4
INIL14g41452.t1	0.1	5.9	0.9	10.7	0.3	4.2
INIL14g41510.t1	23.8	5	6.9	10.6	70	20.5
INIL14g41566.t1	0.1	0	0	0	0	0.2
INIL14g41878.t1	0.7	0	0.5	0	0	0
INIL15g14256.t1	0.7	13.5	1.5	6.6	0	4.2
INIL15g23810.t1	1.8	1.8	0	0.7	0	2.3
INIL15g27998.t1	52.1	203.2	48.8	148.2	58.4	163.5
INIL15g29270.t1	0	0	0	0	0	0
INIL15g31180.t1	0	0.6	0.2	3.7	0.2	0
INIL15g31267.t1	0	0.6	0.2	3.7	0.2	0
INIL00g10723.t1	0	10	0	0	0	0
INIL00g14902.t1	0	0	0	0	2.7	0
INIL00g27132.t1	0	0	0	0	2.1	0
INIL00g27134.t1	0.1	0	0	0	0	0
